# Supplementary material for: Determinants and Projections of Minimum Acceptable Diet among Children Aged 6–23 Months: A National and Subnational Inequality Assessment in Bangladesh
Source: Int J Environ Res Public Health. 2023 Jan 21;20(3):2010. doi: 10.3390/ijerph20032010 (PMC9915340; doi:10.3390/ijerph20032010)
Supplement: Supplementary file 1 [file ijerph-20-02010-s001.zip]

Archive with 1 entries (1 files):
- ijerph-2098741-supplementary.pdf
